# Supplementary material for: A Systematic Review on Opuntia (Cactaceae; Opuntioideae) Flower-Visiting Insects in the World with Emphasis on Mexico: Implications for Biodiversity Conservation
Source: Plants (Basel). 2022 Jan 4;11(1):131. doi: 10.3390/plants11010131 (PMC8747471; doi:10.3390/plants11010131)
Supplement: Supplementary file 1 [file plants-11-00131-s001.zip]

Archive with 3 entries (3 files):
- Supplementary Material Figure S1.pdf
- Supplementary Materials Table S1.pdf
- Supplementary Materials Table S2.pdf
